# Supplementary material for: Evaluation of the correlation of dorsal root ganglia and spinal nerves with clinical symptoms in patients with postherpetic neuralgia using magnetic resonance neurography
Source: PeerJ. 2023 Aug 31;11:e15998. doi: 10.7717/peerj.15998 (PMC10475274; doi:10.7717/peerj.15998)
Supplement: Supplemental Information 1 [file peerj-11-15998-s001.xlsx]

## Sheet: M value of DRG-PHN and control
number	PHN M	normal disc	relative M value	control M	relative M value	course of diease	△M	course of disease	age	gender（male=1,female=2）	position（left=1,right=2）	allodynia	numbness	itching	number of syndrome	altered sensation
1	51.42	50.25	1.02328	77.83	1.54886	2.9	-26.41	1	36	1	2	1	2	2	1	0
2	65.72	50.25	1.30786	62.94	1.25254	2.9	2.78	1	36	1	2	1	2	2	1	0
3	56.4	64	0.88125	96.77	1.51203	1.5	-40.37	1	47	2	2	1	1	2	2	1
4	73.78	64	1.15281	88.96	1.39	1.5	-15.18	1	47	2	2	1	1	2	2	1
5	104.87	98.63	1.06327	98.14	0.995032	6	6.73	2	47	1	1	1	2	1	2	1
6	797.31	410.33	1.94309	606.17	1.47727	1.5	191.14	1	48	2	1	1	2	2	1	0
7	1014.51	410.33	2.47242	593.78	1.44708	1.5	420.73	1	48	2	1	1	2	2	1	0
8	521.45	300.39	1.73591	594.31	1.97846	2.5	-72.86	1	49	1	2	1	1	1	3	1
9	666.9	300.39	2.22011	663.58	2.20906	2.5	3.32	1	49	1	2	1	1	1	3	1
10	683.33	456.21	1.49784	784.4	1.71938	15	-101.07	2	51	2	2	1	1	1	3	1
11	688.8	340.79	2.02119	660.89	1.93929	9.5	27.91	2	52	1	1	1	2	2	1	0
12	794.66	340.79	2.33182	679.89	1.99504	9.5	114.77	2	52	1	1	1	2	2	1	0
13	557.94	411.43	1.3561	648.54	1.57631	1.5	-90.6	1	53	1	1	2	2	1	1	1
14	640.6	411.43	1.55701	1309.78	3.18348	1.5	-669.18	1	53	1	1	2	2	1	1	1
15	123.69	59.5	2.07882	135.05	2.26975	3.5	-11.36	2	53	2	1	1	2	1	2	1
16	559.39	466.85	1.19822	663.13	1.42043	1.5	-103.74	1	57	1	1	1	1	2	2	1
17	730.57	466.85	1.56489	515.18	1.10352	1.5	215.39	1	57	1	1	1	1	1	3	1
18	62.96	50.77	1.2401	74.81	1.47351	1.5	-11.85	1	57	1	1	1	2	1	2	1
19	75.49	50.77	1.4869	90.64	1.78531	1.5	-15.15	1	57	1	1	1	2	1	2	1
20	625.8	460	1.36043	483.03	1.05007	1.5	142.77	1	59	2	1	2	1	2	1	1
21	79.69	113.5	0.702115	122	1.07489	7.5	-42.31	2	59	1	1	1	2	1	2	1
22	142.65	113.5	1.25683	117.12	1.03189	7.5	25.53	2	59	1	1	1	2	1	2	1
23	100.27	86.25	1.16255	133.34	1.54597	2.8	-33.07	1	61	1	1	1	2	2	1	0
24	451.2	167	2.7018	487.2	2.91737	3.1	-36	2	61	1	1	1	1	1	3	1
25	528.7	167	3.16587	499.78	2.99269	3.1	28.92	2	61	1	1	1	1	1	3	1
26	692.27	255	2.71478	757.62	2.97106	7	-65.35	2	61	1	1	1	1	2	2	1
27	853.14	355.44	2.40024	805.18	2.2653	1.5	47.96	1	63	2	2	1	2	1	2	1
28	841.84	355.44	2.36844	783.53	2.20439	1.5	58.31	1	63	2	2	1	2	1	2	1
29	842.57	381.63	2.20782	716.74	1.8781	4	125.83	2	65	2	2	1	1	1	3	1
30	721.7	381.63	1.8911	639.82	1.67655	4	81.88	2	65	2	2	1	1	1	3	1
31	591.06	176.44	3.34992	605.75	3.43318	18	-14.69	2	65	1	2	1	2	2	1	0
32	121.25	37.48	3.23506	84.39	2.2516	1.6	36.86	1	66	1	2	1	1	2	2	1
33	157	37.48	4.1889	110.76	2.95518	1.6	46.24	1	66	1	2	1	1	2	2	1
34	647.15	188.77	3.42825	770.95	4.08407	1.4	-123.8	1	67	2	1	1	2	2	1	0
35	500.3	328.9	1.52113	512.18	1.55725	2	-11.88	1	67	1	2	1	2	1	2	1
36	544.83	328.9	1.65652	505.52	1.537	2	39.31	1	67	1	2	1	2	1	2	1
37	116.92	48	2.43583	98.02	2.04208	6.5	18.9	2	67	1	1	1	2	2	1	0
38	91.23	30	3.041	139.32	4.644	42	-48.09	2	68	2	1	1	2	2	1	0
39	124.92	30	4.164	144.72	4.824	42	-19.8	2	68	2	1	1	2	2	1	0
40	547.57	306.51	1.78647	458.52	1.49594	2.9	89.05	1	69	2	1	1	2	2	1	0
41	504.95	306.51	1.64742	504.42	1.64569	2.9	0.53	1	69	2	1	1	2	2	1	0
42	839.59	253.53	3.3116	601.14	2.37108	1.5	238.45	1	70	1	1	1	2	1	2	1
43	752	253.53	2.96612	578.9	2.28336	1.5	173.1	1	70	1	1	1	2	1	2	1
44	403.27	290.67	1.38738	480.5	1.65308	1.7	-77.23	1	70	1	2	1	1	1	3	1
45	510.17	287.57	1.77407	565.26	1.96564	1.5	-55.09	1	72	1	2	1	2	2	1	0
46	580.45	287.57	2.01847	519.81	1.80759	1.5	60.64	1	72	1	2	1	2	2	1	0
47	91.86	80	1.14825	150.76	1.8845	4.5	-58.9	2	79	2	2	1	1	1	3	1
48	112.29	80	1.40363	130.78	1.63475	4.5	-18.49	2	79	2	2	1	1	1	3	1
49	527.21	170	3.10124	490.76	2.88682	2	36.45	1	82	2	1	2	2	2	0	0

## Sheet: M value -PHN and control
name	course of disease	M of DRG	healthy control	relative M value	PHN	relative Mvalue	contralateral	relative M value	nerve	control	relative M value	PHN	relative M value	contralateral	relative M value	age
1	1.4		89.26	1.11575	647.15	3.42825	770.95	4.08407		52.87	0.660875	722.69	3.82842	769.13	4.07443	67
2	1.5		100.357	1.21394	56.4	0.88125	96.77	1.51203		110.667	1.33866	117.02	1.82844	89.75	1.40234	47
3	1.5		96.1933	1.16358	73.78	1.15281	88.96	1.39		136.363	1.64949	94.9	1.48281	71.18	1.11219	47
4	1.5		76.2133	1.0128	797.31	1.94309	606.17	1.47727		38.0367	0.505471	817.6	1.99254	606.17	1.47727	48
5	1.5		78.9033	1.04855	1014.51	2.47242	593.78	1.44708		66.45	0.883056	1065.32	2.59625	593.78	1.44708	48
6	1.5		77.6533	1.55307	557.94	1.3561	648.54	1.57631		68.5467	1.37093	602.55	1.46453	642.82	1.5624	53
7	1.5		126.65	1.1208	640.6	1.55701	1309.78	3.18348		54.15	0.479204	521.6	1.26777	709.73	1.72503	53
8	1.5		110.4	1.26171	559.39	1.19822	663.13	1.42043		70.9	0.810286	246.04	0.527022	422.92	0.905901	57
9	1.5		94.56	1.08069	730.57	1.56489	515.18	1.10352		71.97	0.822514	778.8	1.6682	434.33	0.930342	57
10	1.5		113.96	1.46103	62.96	1.2401	74.81	1.47351		100.215	1.28481	53.94	1.06244	74.81	1.47351	57
11	1.5		120.89	1.54987	75.49	1.4869	90.64	1.78531		112.6	1.44359	112.86	2.22297	90.64	1.78531	57
12	1.5		119.88	1.08	625.8	1.36043	483.03	1.05007		94.14	0.848108	388.94	0.845522	394.93	0.858543	59
13	1.5		59.44	1.65111	853.14	2.40024	805.18	2.2653		13.92	0.386667	798.26	2.24584	739.18	2.07962	63
14	1.5		70.69	1.96361	841.84	2.36844	783.53	2.20439		22.16	0.615556	863.04	2.42809	742.67	2.08944	63
15	1.5		111.86	1.10207	839.59	3.3116	601.14	2.37108		118.5	1.16749	741.36	2.92415	531.44	2.09616	70
16	1.5		130.01	1.28089	752	2.96612	578.9	2.28336		95.6	0.941872	799.92	3.15513	509.37	2.00911	70
17	1.5		124.28	1.73092	510.17	1.77407	565.26	1.96564		59.65	0.83078	407.34	1.41649	643.01	2.23601	72
18	1.5		138.48	1.92869	580.45	2.01847	519.81	1.80759		130.01	1.81072	641.54	2.2309	470.47	1.63602	72
19	1.6		85.77	1.54875	121.25	3.23506	84.39	2.2516		65.3	1.17913	88.32	2.35646	59.18	1.57898	66
20	1.6		106.09	1.91567	157	4.1889	110.76	2.95518		70.23	1.26815	150.14	4.00587	59.77	1.59472	66
21	1.7		144.73	1.80912	403.27	1.38738	480.5	1.65308		84.46	1.05575	606.15	2.08535	513.66	1.76716	70
22	2		113.97	1.42463	500.3	1.52113	512.18	1.55725		106.31	1.32888	606.03	1.8426	512.18	1.55725	67
23	2		86.16	1.11031	544.83	1.65652	505.52	1.537		46.82	0.603351	471.96	1.43497	505.52	1.537	67
24	2		119.18	1.15968	527.21	3.10124	490.76	2.88682		94.67	0.921183	351.87	2.06982	380.86	2.24035	82
25	2.5		88.6833	1.10854	521.45	1.73591	594.31	1.97846		86.15	1.07687	366.14	1.21888	659.61	2.19585	49
26	2.5		90.5	1.13125	666.9	2.22011	663.58	2.20906		80.3367	1.00421	771.12	2.56706	570.14	1.898	49
27	2.8		43.06	1.23029	100.27	1.16255	133.34	1.54597		29.16	0.833143	80.65	0.935072	62.49	0.724522	61
28	2.9		158.287	0.961937	51.42	1.02328	77.83	1.54886		217.81	1.32367	80.62	1.60438	37.59	0.74806	36
29	2.9		164.793	1.00148	65.72	1.30786	62.94	1.25254		122.95	0.747189	44.6	0.887562	38.47	0.765572	36
30	2.9		101.96	1.52179	547.57	1.78647	458.52	1.49594		48.64	0.72597	487.88	1.59173	475.85	1.55248	69
31	2.9		63.5	0.947761	504.95	1.64742	504.42	1.64569		94.72	1.41373	609.82	1.98956	579.42	1.89038	69
32	3.1		101.52	1.4713	451.2	2.7018	487.2	2.91737		41.24	0.597681	257.2	1.54012	302.01	1.80844	61
33	3.1		111.86	1.34869	528.7	3.16587	499.78	2.99269		74.89	0.902942	647.79	3.87898	637.63	3.81814	61
34	3.5		145.78	1.29009	123.69	2.07882	135.05	2.26975		70.51	0.623982	129.84	2.18218	61.74	1.03765	53
35	4		80.13	1.30293	842.57	2.20782	716.74	1.8781		40.06	0.651382	727.2	1.90551	502.43	1.31654	65
36	4		99.82	1.62309	721.7	1.8911	639.82	1.67655		64.41	1.04732	820.14	2.14904	562.12	1.47294	65
37	4.5		94.56	1.71927	91.86	1.14825	150.76	1.8845		84.2	1.53091	160.8	2.01	113.8	1.4225	79
38	4.5		99.19	1.80345	112.29	1.40363	130.78	1.63475		39	0.709091	88.75	1.10938	97.8	1.2225	79
39	6		169.8	1.21286	104.87	1.06327	98.14	0.995032		185.45	1.32464	93.55	0.948494	123.46	1.25175	47
40	6.5		56.88	1.69791	116.92	2.43583	98.02	2.04208		34.01	1.01522	102.46	2.13458	69.53	1.44854	67
41	7		137.46	1.65734	692.27	2.71478	757.62	2.97106		68.51	0.826019	504.61	1.97886	632.3	2.47961	61
42	7.5		118.04	1.06342	79.69	0.702115	122	1.07489		78.89	0.710721	126.98	1.11877	96.45	0.84978	59
43	7.5		94.74	1.08897	142.65	1.25683	117.12	1.03189		41.2	0.473563	106.22	0.935859	102.95	0.907048	59
44	9.5		53.675	1.09541	688.8	2.02119	660.89	1.93929		53.53	1.09245	720.81	2.11511	550.37	1.61498	52
45	9.5		49.69	1.01408	794.66	2.33182	679.89	1.99504		70.4667	1.4381	799.44	2.34584	588.04	1.72552	52
46	15		63.1833	1.73867	683.33	1.49784	784.4	1.71938		59.7567	1.64438	869.85	1.90669	752.77	1.65005	51
47	18		66.35	1.89571	591.06	3.34992	605.75	3.43318		55.46	1.58457	469.84	2.66289	418.5	2.37191	65
48	42		149.16	2.486	91.23	3.041	139.32	4.644		96.34	1.60567	83.5	2.78333	95.29	3.17633	68
49	42		171.03	2.8505	124.92	4.164	144.72	4.824		109.48	1.82467	74.48	2.48267	96.73	3.22433	68

## Sheet: Characteristics of patients
name	gender		age	height	weight	course of disease	location of lesion		lesioned segment		Allodynia	Numbness(yes1 or no2)	itching(yes 1or no 2)	cold sension（normal1，sentivity 2，dysesthesia3）	heat sensation（normal1，sensitivity2，dysesthesia3）	SF-MPQ	ISI Sleep Quality Scale	pain intensity (NRS 0-10)
1	female	2	67	155	50	1.4	left	1	T8	1	1	2	2	3	3		17	5
2	male	1	57	165	62	1.5	left	1	T2/3	2	1	1	1	2	2		24	8
3	female	2	47	160	53	1.5	right	2	T5/6	2	1	1	2	2	2		25	9
4	male	1	57	167	52	1.5	left	1	T12/L1	2	1	2	1	3	3		28	9
5	female	2	63	148	40	1.5	right	2	T7/8	2	1	2	2	3	3		17	6
6	male	1	70	162	69	1.5	left	1	T7/8	2	1	2	1	3	3		25	8
7	male	1	53	160	60	1.5	left	1	T11/12	2	2	2	1	1	1		16	6
8	male	1	72	176	70	1.5	right	2	T11/12	2	1	2	2	3	3		25	9
9	female	2	48	156	52	1.5	left	1	T6/7	2	1	2	2	2	2		26	8
10	female	2	59	156	54	1.5	left	1	T6	1	2	1	2	1	1		23	9
11	male	1	66	160	48	1.6	right	2	T11/12	2	1	1	2	3	3		27	6
12	male	1	70	167	72	1.7	right	2	T4	1	1	2	2	3	3		17	6
13	female	2	82	160	63	2	left	1	T6	1	2	2	2	3	3		25	7
14	male	1	67	169	62	2	right	2	T2/3	2	1	2	1	3	1		15	5
15	male	1	49	170	72	2.5	right	2	T6/7	2	1	1	1	3	3		15	5
16	male	1	61	170	75	2.8	left	1	T3	1	1	2	2	3	3		25	9
17	female	2	69	155	64	2.9	left	1	T8/9	2	1	1	2	3	3		17	5
18	male	1	36	168	67	2.9	right	2	T2/3	2	1	2	2	3	3		23	7
19	male	1	61	168	78	3.1	left	1	T2/3	2	1	1	1	3	3		25	9
20	female	2	53	164	70	3.5	left	1	T3	1	1	2	2	3	3		25	7
21	female	2	65	156	62	4	right	2	T9/10	2	1	1	1	2	2		27	8
22	female	2	79	150	42	4.5	right	2	T4/5	2	1	1	1	3	3		21	8
23	male	1	47	160	53	6	left	1	T2	1	1	2	2	2	2		17	6
24	male	1	67	171	90	6.5	left	1	T3	1	1	2	2	1	1		11	6
25	male	1	61	167	60	7	left	1	T4	1	1	2	2	3	3		22	8
26	male	1	59	178	67	7.5	left	1	T2/3	2	1	2	1	3	3		25	7
27	male	1	52	174	70	9.5	left	1	T8/9	2	1	2	2	3	3		15	5
28	female	2	51	160	52	15	right	2	T11	1	1	1	1	3	3		18	7
29	male	1	65	165	62	18	right	2	T5	1	2	2	2	3	3		17	4
30	female	2	68	163	43	42	left	1	T2/3	2	1	2	2	3	3		15	6
										48

## Sheet: follow-up
name	NRS of pain at first visit	NRS of itchong at forst visit	itching（yes=1,no=2）	NRS of pain at 3 month after treatment	NRS of itching at 3 months posttreatment	NRS of pain at 6 month after treatment	NRS of itching at 3 months posttreatment
1	8	7	1	0	2	0	5
2	5	0	1	0	2	0	2
3	5	3	2	2	0	0	0
4	6	0	2	4	0	3	0
5	8	2	1	4	0	4	0
6	9	0	2	0	0	0	0
7	9	3	1	0	2	0	0
8	6	2	1	3	3	3	0
9	6	2	1	2	0	3	0
10	6	2	1	0	0	0	0
11	9	0	2	2	0	2	0
12	8	0	2	4	0	0	2
13	9	0	2	2	0	2	0
14	7	0	2	1	0	2	0
15	5	2	1	0	0	0	0
16	9	0	2	2	0	2	0
17	7	0	2	3	0	3	0
18	5	0	2	0	0	0	0
19	9	3	1	3	0	4	0
20	7	2	1	2	0	2	1
21	8	3	1	4	0	4	0
22	8	3	1	4	0	3	0
23	8	0	2	3	0	5	4
24	6	0	2	2	0	3	0
25	6	5	1	2	0	0	2
26	7	6	1	2	5	2	2
27	5	0	2	2	0	2	0
28	7	3	1	3	0	3	0
29	4	0	2	4	0	3	0
30	6	0	2	2	0	4	0

## Sheet: clinical symptoms and DRG
name	PHN	control	△VDRG		course of disease			△VDRGmax	△VDRGmax/control	course of disease(<3 months=1,>3month=2)	gender(male=1, female=2)	age	lesion position（左=1， 右=2）	NRS	allodynia	numbness	itching	area（mm）
1	7.44	10.54	-3.1		1.5			-3.1	-0.294118	1	1	70	1	8	1	2	1	65258
1	9.96	11.94	-1.98		1.5			3.03	0.230068	1	1	49	2	5	1	1	1	55600
2	9.72	7.14	2.58		2.5			2.18	0.196929	1	2	67	1	5	1	2	2	46200
2	16.2	13.17	3.03		2.5			1.44	0.18136	1	1	66	2	6	1	1	2	55300
3	13.25	11.07	2.18		1.4			-1.89	-0.352612	1	1	57	1	8	1	1	1	60000
4	9.38	7.94	1.44		1.6			11.33	1.02164	1	2	47	2	9	1	1	2	42600
5	9.02	7.99	1.03		1.6			0.78	0.106412	1	1	57	1	9	1	2	1	60400
5	3.47	5.36	-1.89		1.5			1.93	0.271067	1	2	63	2	6	1	2	1	36300
5	8.68	8.01	0.67		1.5			2.87	0.33646	1	1	70	2	6	1	1	1	32000
6	14.75	10.93	3.82		1.5			0.85	0.0735294	1	1	53	1	6	2	2	1	42300
6	22.42	11.09	11.33		1.5			6.87	0.603691	1	1	72	2	9	1	2	2	34850
7	11.62	11.43	0.19		1.5			0.6	0.0829876	1	2	48	1	8	1	2	2	32883
7	8.11	7.33	0.78		1.5			5.57	0.742667	1	2	59	1	9	2	1	2	56900
8	9.05	7.12	1.93		1.5			0.57	0.238494	1	2	82	2	7	2	2	2	45800
8	7.16	6.49	0.67		1.5			-0.47	-0.0446344	1	1	67	1	5	1	2	1	49500
9	11.4	8.53	2.87		1.7			6.42	1.13228	1	1	61	2	9	1	2	2	28400
10	9.92	9.62	0.3		1.5			2.33	0.344165	1	1	36	1	7	1	2	2	40850
10	12.41	11.56	0.85		1.5			8.81	1.67173	1	2	69	1	5	1	2	2	49900
11	18.25	11.38	6.87		1.5			-1.21	-0.171146	2	1	61	1	9	1	1	1	34000
11	16	9.21	6.79		1.5			-1.18	-0.155468	2	2	53	2	7	1	2	1	75000
12	7.83	7.23	0.6		1.5			-1.78	-0.26215	2	2	79	2	8	1	1	1	47800
12	9.68	9.33	0.35		1.5			-0.98	-0.189922	2	2	65	1	8	1	1	1	57200
13	13.07	7.5	5.57		1.5			-0.78	-0.0991105	2	1	61	1	8	1	1	2	47900
14	2.96	2.39	0.57		2			-2.16	-0.336973	2	1	67	1	6	1	2	2	54200
15	10.97	10.83	0.14		2			-1.16	-0.111646	2	1	47	1	6	1	2	1	62200
15	10.06	10.53	-0.47		2			-7.81	-0.586777	2	1	59	1	7	1	2	1	62766
16	12.09	5.67	6.42		2.8			0.93	0.108014	2	1	52	1	5	1	2	2	56800
17	5.15	4.43	0.72		2.9			2.05	0.252153	2	2	51	2	7	1	1	1	32166
17	9.1	6.77	2.33		2.9			3.13	0.398219	2	1	65	2	4	1	2	2	41000
18	14.08	5.27	8.81		2.9			-2.81	-0.381275	2	2	68	1	6	1	2	2	50600
18	11.87	7.15	4.72		2.9
19	5.53	5.54	-0.01		3.1
19	5.86	7.07	-1.21		3.1
20	6.41	7.59	-1.18		3.5
21	4.22	4.58	-0.36		4.5					numbness(yes=1,no=2)		itching(yes=1,no=2)		course of disease		position
21	5.01	6.79	-1.78		4.5					1	2	1	2	1	2	1	2								2	3
22	4.18	5.16	-0.98		4			△VDRG(-)		5	7	9	3	3	9	10	2								9	6
22	3.57	4.21	-0.64		4			△VDRG(+)		6	12	6	12	15	3	8	10								9	5
23	7.09	7.87	-0.78		7
24	4.25	6.41	-2.16		6.5
25	8.78	10.39	-1.61		6
26	5.5	13.31	-7.81		7.5
26	7.01	10.36	-3.35		7.5
27	9.54	8.61	0.93		9.5
27	9.2	8.27	0.93		9.5
28	10.18	8.13	2.05		15
29	10.99	7.86	3.13		18
30	5.67	6.55	-0.88		42
30	4.56	7.37	-2.81		42
0

## Sheet: N  M  value -PHN，contralateral
number	normal disc	M value of PHN	relative M value of PHN nerve	M control	relative M value ofcontralateral nerve	course of disease	age
1	188.77	722.69	3.82842	769.13	4.07443	1.4	67
2	64	117.02	1.82844	89.75	1.40234	1.5	47
3	64	94.9	1.48281	71.18	1.11219	1.5	47
4	410.33	817.6	1.99254	606.17	1.47727	1.5	48
5	410.33	1065.32	2.59625	593.78	1.44708	1.5	48
6	411.43	602.55	1.46453	642.82	1.5624	1.5	53
7	411.43	521.6	1.26777	709.73	1.72503	1.5	53
8	466.85	246.04	0.527022	422.92	0.905901	1.5	57
9	466.85	778.8	1.6682	434.33	0.930342	1.5	57
10	50.77	53.94	1.06244	74.81	1.47351	1.5	57
11	50.77	112.86	2.22297	90.64	1.78531	1.5	57
12	460	388.94	0.845522	394.93	0.858543	1.5	59
13	355.44	798.26	2.24584	739.18	2.07962	1.5	63
14	355.44	863.04	2.42809	742.67	2.08944	1.5	63
15	253.53	741.36	2.92415	531.44	2.09616	1.5	70
16	253.53	799.92	3.15513	509.37	2.00911	1.5	70
17	287.57	407.34	1.41649	643.01	2.23601	1.5	72
18	287.57	641.54	2.2309	470.47	1.63602	1.5	72
19	37.48	88.32	2.35646	59.18	1.57898	1.6	66
20	37.48	150.14	4.00587	59.77	1.59472	1.6	66
21	290.67	606.15	2.08535	513.66	1.76716	1.7	70
22	328.9	606.03	1.8426	512.18	1.55725	2	67
23	328.9	471.96	1.43497	505.52	1.537	2	67
24	170	351.87	2.06982	380.86	2.24035	2	82
25	300.39	366.14	1.21888	659.61	2.19585	2.5	49
26	300.39	771.12	2.56706	570.14	1.898	2.5	49
27	86.25	80.65	0.935072	62.49	0.724522	2.8	61
28	50.25	80.62	1.60438	37.59	0.74806	2.9	36
29	50.25	44.6	0.887562	38.47	0.765572	2.9	36
30	306.51	487.88	1.59173	475.85	1.55248	2.9	69
31	306.51	609.82	1.98956	579.42	1.89038	2.9	69
32	167	257.2	1.54012	302.01	1.80844	3.1	61
33	167	647.79	3.87898	637.63	3.81814	3.1	61
34	59.5	129.84	2.18218	61.74	1.03765	3.5	53
35	381.63	727.2	1.90551	502.43	1.31654	4	65
36	381.63	820.14	2.14904	562.12	1.47294	4	65
37	80	160.8	2.01	113.8	1.4225	4.5	79
38	80	88.75	1.10938	97.8	1.2225	4.5	79
39	98.63	93.55	0.948494	123.46	1.25175	6	47
40	48	102.46	2.13458	69.53	1.44854	6.5	67
41	255	504.61	1.97886	632.3	2.47961	7	61
42	113.5	126.98	1.11877	96.45	0.84978	7.5	59
43	113.5	106.22	0.935859	102.95	0.907048	7.5	59
44	340.79	720.81	2.11511	550.37	1.61498	9.5	52
45	340.79	799.44	2.34584	588.04	1.72552	9.5	52
46	456.21	869.85	1.90669	752.77	1.65005	15	51
47	176.44	469.84	2.66289	418.5	2.37191	18	65
48	30	83.5	2.78333	95.29	3.17633	42	68
49	30	74.48	2.48267	96.73	3.22433	42	68

## Sheet: match of healthy control
name	gender		age	height	weight	location of lesion	lesion segment	matched healthy control	gender	age	height	weight
1	male	1	36	168	67	right	T2/3		male	36	170	66
2	female	2	47	160	53	right	T5/6		female	47	160	53
3	male	1	47	160	53	left	T2		female	52	153	54
4	female	2	48	156	52	left	T6/7		female	51	156	53
5	male	1	49	170	72	right	T6/7		male	42	170	74
6	female	2	51	160	52	right	T11		female	55	162	57
7	male	1	52	174	70	left	T8/9		male	52	170	70
8	female	2	53	164	70	left	T3		female	50	160	70
9	male	1	53	160	60	left	T11/12		male	54	165	66
10	male	1	57	165	62	left	T2/3		male	59	170	60
11	male	1	57	167	52	left	T12/L1		male	56	170	60
12	male	1	59	178	67	left	T2/3		male	49	173	72
13	female	2	59	156	54	left	T6		female	59	160	62
14	male	1	61	170	75	left	T3		male	61	165	70
15	male	1	61	167	60	left	T4		male	58	156	55
16	male	1	61	168	78	left	T2/3		male	52	170	77
17	female	2	63	148	40	right	T7/8		female	67	147	46
18	female	2	65	156	62	right	T9/10		female	65	158	60
19	male	1	65	165	62	right	T5		male	51	173	71
20	male	1	66	160	48	right	T11/12		male	64	165	50
21	male	1	67	169	62	right	T2/3		male	41	170	66
22	female	2	67	155	50	left	T8		female	65	155	51
23	male	1	67	171	90	left	T3		male	72	168	65
24	female	2	68	163	43	left	T2/3		female	59	163	66
25	female	2	69	155	64	left	T8/9		female	69	155	60
26	male	1	70	162	69	left	T7/8		male	76	170	62
27	male	1	70	167	72	right	T4		male	78	169	65
28	male	1	72	176	70	right	T11/12		male	74	174	73
29	female	2	79	150	42	right	T4/5		female	71	156	65
30	female	2	82	160	63	left	T6		female	59	164	69

## Sheet: DRG M  value -PHN，contralateral
name	PHN M	normal disc	relative M value	control M	relative M value	course of diease
1	647.15	188.77	3.42825	770.95	4.08407	1.4
2	56.4	64	0.88125	96.77	1.51203	1.5
3	73.78	64	1.15281	88.96	1.39	1.5
4	797.31	410.33	1.94309	606.17	1.47727	1.5
5	1014.51	410.33	2.47242	593.78	1.44708	1.5
6	557.94	411.43	1.3561	648.54	1.57631	1.5
7	640.6	411.43	1.55701	1309.78	3.18348	1.5
8	559.39	466.85	1.19822	663.13	1.42043	1.5
9	730.57	466.85	1.56489	515.18	1.10352	1.5
10	62.96	50.77	1.2401	74.81	1.47351	1.5
11	75.49	50.77	1.4869	90.64	1.78531	1.5
12	625.8	460	1.36043	483.03	1.05007	1.5
13	853.14	355.44	2.40024	805.18	2.2653	1.5
14	841.84	355.44	2.36844	783.53	2.20439	1.5
15	839.59	253.53	3.3116	601.14	2.37108	1.5
16	752	253.53	2.96612	578.9	2.28336	1.5
17	510.17	287.57	1.77407	565.26	1.96564	1.5
18	580.45	287.57	2.01847	519.81	1.80759	1.5
19	121.25	37.48	3.23506	84.39	2.2516	1.6
20	157	37.48	4.1889	110.76	2.95518	1.6
21	403.27	290.67	1.38738	480.5	1.65308	1.7
22	500.3	328.9	1.52113	512.18	1.55725	2
23	544.83	328.9	1.65652	505.52	1.537	2
24	527.21	170	3.10124	490.76	2.88682	2
25	521.45	300.39	1.73591	594.31	1.97846	2.5
26	666.9	300.39	2.22011	663.58	2.20906	2.5
27	100.27	86.25	1.16255	133.34	1.54597	2.8
28	51.42	50.25	1.02328	77.83	1.54886	2.9
29	65.72	50.25	1.30786	62.94	1.25254	2.9
30	547.57	306.51	1.78647	458.52	1.49594	2.9
31	504.95	306.51	1.64742	504.42	1.64569	2.9
32	451.2	167	2.7018	487.2	2.91737	3.1
33	528.7	167	3.16587	499.78	2.99269	3.1
34	123.69	59.5	2.07882	135.05	2.26975	3.5
35	842.57	381.63	2.20782	716.74	1.8781	4
36	721.7	381.63	1.8911	639.82	1.67655	4
37	91.86	80	1.14825	150.76	1.8845	4.5
38	112.29	80	1.40363	130.78	1.63475	4.5
39	104.87	98.63	1.06327	98.14	0.995032	6
40	116.92	48	2.43583	98.02	2.04208	6.5
41	692.27	255	2.71478	757.62	2.97106	7
42	79.69	113.5	0.702115	122	1.07489	7.5
43	142.65	113.5	1.25683	117.12	1.03189	7.5
44	688.8	340.79	2.02119	660.89	1.93929	9.5
45	794.66	340.79	2.33182	679.89	1.99504	9.5
46	683.33	456.21	1.49784	784.4	1.71938	15
47	591.06	176.44	3.34992	605.75	3.43318	18
48	91.23	30	3.041	139.32	4.644	42
49	124.92	30	4.164	144.72	4.824	42

## Sheet: DRG volumn- PHN and control
course of disease	volume	control	PHN
1.4		15.0225	22.5959
1.5		8.8063	22.4755
1.5		8.8063	50.7139
1.5		9.22071	17.1642
1.5		15.56	12.2757
1.5		27.9729	23.8995
1.5		25.1125	44.4314
1.5		15.0225	6.77967
1.5		9.84233	14.9153
1.5		12.9504	13.2548
1.5		17.6126	44.3747
1.5		10.8784	19.3007
1.5		9.32432	14.6656
1.5		13.9865	12.9275
1.5		21.2387	40.8465
1.5		24.8648	39.5429
1.5		34.7072	66.3755
1.5		22.2748	39.6515
1.6		25.9009	18.6486
1.6		12.4324	13.9865
1.7		13.4685	9.55981
2		6.21621	7.71303
2		11.9144	8.47347
2		18.1306	5.07966
2.5		6.21621	7.34471
2.5		11.3964	28.0187
2.8		10.3604	16.5766
2.9		6.73423	19.6847
2.9		7.25225	18.1306
2.9		8.28828	22.1614
2.9		11.3964	13.9052
3.1		18.1306	9.7176
3.1		9.84233	16.785
3.5		18.1306	3.62612
4		10.3604	4.67128
4		9.84233	19.7714
4.5		16.5766	27.8434
4.5		16.0585	6.47522
6		12.4324	19.1666
6.5		6.21621	4.14414
7		17.6126	16.8383
7.5		10.3604	16.188
7.5		8.28828	15.5405
9.5		26.4189	24.1168
9.5		21.7567	22.3787
15		37.8153	4.88854
18		9.32432	16.7297
42		13.4685	8.52467
42		11.9144	7.88532

## Sheet: DRG volumn-PHN and contralteral
course of disease	volume	contralateral	PHN
1.4		20.8578	22.5959
1.5		21.8992	22.4755
1.5		15.56	50.7139
1.5		13.5793	17.1642
1.5		3.36766	12.2757
1.5		18.7937	23.8995
1.5		23.8995	44.4314
1.5		5.87571	6.77967
1.5		4.51978	14.9153
1.5		17.8651	13.2548
1.5		16.1362	44.3747
1.5		11.1515	19.3007
1.5		20.206	14.6656
1.5		15.6433	12.9275
1.5		40.412	40.8465
1.5		52.9049	39.5429
1.5		42.9105	66.3755
1.5		39.5429	39.6515
1.6		7.77026	18.6486
1.6		15.5405	13.9865
1.7		11.1893	9.55981
2		9.77709	7.71303
2		10.8634	8.47347
2		8.83419	5.07966
2.5		6.80066	7.34471
2.5		15.7775	28.0187
2.8		13.4685	16.5766
2.9		10.8784	19.6847
2.9		14.5045	18.1306
2.9		11.1893	22.1614
2.9		12.2757	13.9052
3.1		11.9262	9.7176
3.1		13.4721	16.785
3.5		8.28828	3.62612
4		11.0807	4.67128
4		9.66845	19.7714
4.5		7.12274	27.8434
4.5		11.6554	6.47522
6		18.6486	19.1666
6.5		11.3964	4.14414
7		15.1002	16.8383
7.5		26.5484	16.188
7.5		25.9009	15.5405
9.5		15.2088	24.1168
9.5		17.5987	22.3787
15		19.1196	4.88854
18		9.66845	16.7297
42		11.7214	8.52467
42		8.09844	7.88532
